# Supplementary material for: Lycorine Pre-Treatment Alleviates Microglia Inflammation After Cerebral Ischemia by Inhibiting NF-κB Phosphorylation
Source: Brain Sci. 2025 Mar 9;15(3):290. doi: 10.3390/brainsci15030290 (PMC11939849; doi:10.3390/brainsci15030290)
Supplement: Supplementary file 1 [file brainsci-15-00290-s001.zip]

Archive with 1 entries (1 files):
- brainsci-3474402-supplementary.pptx
